# Supplementary material for: Anti-Tumor Immunogenicity of the Oncolytic Virus CF33-hNIS-antiPDL1 against Ex Vivo Peritoneal Cells from Gastric Cancer Patients
Source: Int J Mol Sci. 2023 Sep 16;24(18):14189. doi: 10.3390/ijms241814189 (PMC10532045; doi:10.3390/ijms241814189)
Supplement: Supplementary file 1 [file ijms-24-14189-s001.zip]

Archive with 1 entries (1 files):
- ijms-2601837-supplementary.pdf
